# Supplementary material for: A miRNA target network putatively involved in follicular atresia
Source: Domest Anim Endocrinol. 2017 Jan;58:76–83. doi: 10.1016/j.domaniend.2016.08.002 (PMC5145806; doi:10.1016/j.domaniend.2016.08.002)
Supplement: Table S1 [file mmc1.xlsx]

## Sheet: Supp Table 1
Table S1. Candidate miRNA-target interactions identified from miRTarBase and TargetScan databases.
	miR-142-5p	miR-150	miR-155	miR-199a-5p	miR-21-5p	miR-222	miR-378
ETS1
JAG1
MYB
RECK
TIMP3
TRPS1
E2F2
FOXO3
HIF1A
IGF1R
MAFB
MSH2
SIRT1
VEGFA
WNK1
ZEB1
APAF1
BCL6
EDN1
ERBB2
ICAM1
MECP2
MYC
MYD88
MSH6
PIAS3
PTEN
SELE
SMAD4
SMARCA4
SP1
SSX2IP
TP53
TP53BP2
TP53INP1
VHL
All miRNA-target interactions shown have been experimentally validated in human, rat and/or mouse (obtained from miRTarBase). High-confidence interactions which are in addition computationally predicted in bovine (obtained from TargetScan) are shown in dark grey.
